# Supplementary material for: Magnetic Porous Hydrogel-Enhanced Wearable Patch Sensor for Sweat Zinc Ion Monitoring
Source: Sensors (Basel). 2024 Aug 30;24(17):5627. doi: 10.3390/s24175627 (PMC11398112; doi:10.3390/s24175627)
Supplement: Supplementary file 1 [file sensors-24-05627-s001.zip]

Archive with 1 entries (1 files):
- sensors-3172639-supplementary - proofreading - done.pdf
